# Supplementary material for: ﻿Mitogenome and nuclear rRNA gene cluster of Austropeplea subaquatilis (Tate, 1880) from South Australia, with molecular and morphological comparison of A. cf. brazieri (Smith, 1882) from Victoria (Gastropoda, Hygrophila, Lymnaeidae)
Source: Zookeys. 2025 Oct 9;1255:41–62. doi: 10.3897/zookeys.1255.164109 (PMC12531821; doi:10.3897/zookeys.1255.164109)
Supplement: XML Treatment for Austropeplea subaquatilis [file zookeys.1255.164109-treatment1.xml]

<!DOCTYPE tp:taxon-treatment
  PUBLIC "-//TaxonX//DTD Taxonomic Treatment Publishing DTD v0 20100105//EN" "tax-treatment-NSO.dtd">
<tp:taxon-treatment xmlns:tp="http://www.plazi.org/taxpub"><tp:treatment-meta><kwd-group><label>Taxon classification</label><kwd>
                <named-content content-type="kingdom">Animalia</named-content>
              </kwd><kwd>
                <named-content content-type="order">Lymnaeida</named-content>
              </kwd><kwd>
                <named-content content-type="family">Lymnaeidae</named-content>
              </kwd></kwd-group><mixed-citation publication-type="journal"><person-group><name><surname>Chen</surname><given-names>Zhe-Yu</given-names></name><name><surname>Sukee</surname><given-names>Tanapan</given-names></name><name><surname>Koehler</surname><given-names>Anson V.</given-names></name><name><surname>Webster</surname><given-names>Bonnie L.</given-names></name><name><surname>Gasser</surname><given-names>Robin B.</given-names></name><name><surname>Ponder</surname><given-names>Winston F.</given-names></name><name><surname>Young</surname><given-names>Neil D.</given-names></name></person-group><article-title>﻿Mitogenome and nuclear rRNA gene cluster of <italic><tp:taxon-name><tp:taxon-name-part taxon-name-part-type="genus" reg="Austropeplea">Austropeplea</tp:taxon-name-part> <tp:taxon-name-part taxon-name-part-type="species" reg="subaquatilis">subaquatilis</tp:taxon-name-part></tp:taxon-name></italic> (Tate, 1880) from South Australia, with molecular and morphological comparison of <tp:taxon-name><tp:taxon-name-part taxon-name-part-type="genus" reg="Austropeplea">A.</tp:taxon-name-part> <tp:taxon-name-part taxon-name-part-type="uncertainty-rank">cf.</tp:taxon-name-part> <tp:taxon-name-part taxon-name-part-type="species" reg="brazieri">brazieri</tp:taxon-name-part></tp:taxon-name> (Smith, 1882) from Victoria (<tp:taxon-name><tp:taxon-name-part taxon-name-part-type="class">Gastropoda</tp:taxon-name-part></tp:taxon-name>, Hygrophila, <tp:taxon-name><tp:taxon-name-part taxon-name-part-type="family">Lymnaeidae</tp:taxon-name-part></tp:taxon-name>)</article-title><source>Zookeys</source><day>09</day><month>10</month><year>2025</year><volume>1255</volume><fpage>41</fpage><lpage>62</lpage><pub-id pub-id-type="doi">10.3897/zookeys.1255.164109</pub-id></mixed-citation></tp:treatment-meta><tp:nomenclature><label>﻿</label><tp:taxon-name><object-id xmlns:xlink="http://www.w3.org/1999/xlink" content-type="arpha" xlink:type="simple">139D207B-88EA-53CF-A06B-7008B9EDCB8D</object-id>
              <tp:taxon-name-part taxon-name-part-type="genus" reg="Austropeplea">Austropeplea</tp:taxon-name-part>
              <tp:taxon-name-part taxon-name-part-type="species" reg="subaquatilis">subaquatilis</tp:taxon-name-part>
            </tp:taxon-name><tp:taxon-authority>(Tate, 1880)</tp:taxon-authority><xref ref-type="fig" rid="F4">Figs 4A, C, E</xref><xref ref-type="fig" rid="F5">, 5A, C</xref><xref ref-type="fig" rid="F6">, 6A, C</xref><xref ref-type="fig" rid="F7">, 7A</xref></tp:nomenclature><tp:treatment-sec sec-type="material" id="SECID0EVHBG"><title>Material examined.</title><p>Specimens from “Drain M” near Princes Highway in Thornlea, South Australia, Australia, and their artificially bred offspring.</p></tp:treatment-sec><tp:treatment-sec sec-type="description" id="SECID0E1HBG"><title>Description.</title><p><bold><italic>Shell</italic></bold> (Fig. <xref ref-type="fig" rid="F4">4A</xref>) medium in size (up to 12.5 mm in height), ovate, with low, narrow conical spire and strongly inflated last whorl. Shell wall thin, fragile in some specimens. Whorls (4.0–4.5 in number) rounded, slightly convex, separated by a shallow, slightly oblique to nearly straight suture. Last whorl comprises ~0.9 of shell height. Shell surface smooth, somewhat shiny, light brown to nearly colourless, covered by collabral growth lines. Aperture pyriform, with evenly rounded basal and palatal margins, posterior corner forming angle with last whorl. Peristome sharp, not expanded but columellar lip reflexed and attached to back of last whorl. Parietal callus thin but distinct, extending to last whorl far beyond inner lip. Columellar fold weakly developed. Umbilicus covered by inner lip, closed or very narrow (slot-like).</p><fig id="F4" position="float" orientation="portrait"><object-id xmlns:xlink="http://www.w3.org/1999/xlink" content-type="doi" xlink:type="simple">10.3897/zookeys.1255.164109.figure4</object-id><object-id xmlns:xlink="http://www.w3.org/1999/xlink" content-type="arpha" xlink:type="simple">F4D5DC40-15C0-5EEF-80F2-26E213736D2F</object-id><label>Figure 4.</label><caption><p>Shells (A, B), mantle pigmentations (C, D) and living individuals (E, F) of <italic><tp:taxon-name><tp:taxon-name-part taxon-name-part-type="genus" reg="Austropeplea">Austropeplea</tp:taxon-name-part></tp:taxon-name></italic> spp. A, C, E. <italic><tp:taxon-name><tp:taxon-name-part taxon-name-part-type="genus" reg="Austropeplea">Austropeplea</tp:taxon-name-part> <tp:taxon-name-part taxon-name-part-type="species" reg="subaquatilis">subaquatilis</tp:taxon-name-part></tp:taxon-name></italic>; B, D, F. <tp:taxon-name><tp:taxon-name-part taxon-name-part-type="genus" reg="Austropeplea">Austropeplea</tp:taxon-name-part> <tp:taxon-name-part taxon-name-part-type="uncertainty-rank">cf.</tp:taxon-name-part> <tp:taxon-name-part taxon-name-part-type="species" reg="brazieri">brazieri</tp:taxon-name-part></tp:taxon-name>. G. Schematic representation of mantle extension ranges (green areas), <italic><tp:taxon-name><tp:taxon-name-part taxon-name-part-type="genus" reg="Austropeplea">A.</tp:taxon-name-part> <tp:taxon-name-part taxon-name-part-type="species" reg="subaquatilis">subaquatilis</tp:taxon-name-part></tp:taxon-name></italic> shown above, <tp:taxon-name><tp:taxon-name-part taxon-name-part-type="genus" reg="Austropeplea">A.</tp:taxon-name-part> <tp:taxon-name-part taxon-name-part-type="uncertainty-rank">cf.</tp:taxon-name-part> <tp:taxon-name-part taxon-name-part-type="species" reg="brazieri">brazieri</tp:taxon-name-part></tp:taxon-name> below. The red arrows (in C) indicate the mantle pigmentation on the visceral coil. Scale bar: 5 mm (except G not to scale).</p></caption><graphic xmlns:xlink="http://www.w3.org/1999/xlink" xlink:href="zookeys-1255-041_article-164109__-g004.jpg" position="float" orientation="portrait" xlink:type="simple" id="oo_1434602.jpg"><uri content-type="original_file" xlink:type="simple">https://binary.pensoft.net/fig/1434602</uri></graphic></fig><p><bold><italic>Head-foot</italic></bold> (Fig. <xref ref-type="fig" rid="F4">4C, E</xref>) typical of family. Foot broad, reaching 1.5–2× shell height when fully extended, light grey with sparse white freckles (observed when living). When stimulated, considerable quantities of mucus produced and covers entire body. Tentacles shield-shaped (Fig. <xref ref-type="fig" rid="F4">4E</xref>), twice as long as wide (observed when living). Mantle light grey with large black blotches on pallial roof. Mantle collar (Fig. <xref ref-type="fig" rid="F4">4E</xref>) reflexed and attached to shell, extended as thin flap on both sides to enclose shell fully or largely in mature individuals. Closed edge of mantle collar situated along midline of animal, forming marginal fold near shell apex. Mantle covering visceral coil with band-like black pigment in mature individuals (Fig. <xref ref-type="fig" rid="F4">4C</xref>); disconnected from pigmentation on pallial roof, and readily lost in preserved specimens.</p><p><bold><italic>Central nervous system</italic></bold> typical of family (Fig. <xref ref-type="fig" rid="F5">5A</xref>). Cerebral ganglia with regular borders, pale yellow (fresh). Commissural lobule distinct, white, approximately equal to cerebral ganglia in size.</p><fig id="F5" position="float" orientation="portrait"><object-id xmlns:xlink="http://www.w3.org/1999/xlink" content-type="doi" xlink:type="simple">10.3897/zookeys.1255.164109.figure5</object-id><object-id xmlns:xlink="http://www.w3.org/1999/xlink" content-type="arpha" xlink:type="simple">DC24F591-860E-522C-BFBE-0BD6BCD33EE2</object-id><label>Figure 5.</label><caption><p>Dorsal side of central nervous system (A, B) and pallial complex (C, D) of <italic><tp:taxon-name><tp:taxon-name-part taxon-name-part-type="genus" reg="Austropeplea">Austropeplea</tp:taxon-name-part></tp:taxon-name></italic> spp. A, C. <italic><tp:taxon-name><tp:taxon-name-part taxon-name-part-type="genus" reg="Austropeplea">Austropeplea</tp:taxon-name-part> <tp:taxon-name-part taxon-name-part-type="species" reg="subaquatilis">subaquatilis</tp:taxon-name-part></tp:taxon-name></italic>; B, D. <tp:taxon-name><tp:taxon-name-part taxon-name-part-type="genus" reg="Austropeplea">Austropeplea</tp:taxon-name-part> <tp:taxon-name-part taxon-name-part-type="uncertainty-rank">cf.</tp:taxon-name-part> <tp:taxon-name-part taxon-name-part-type="species" reg="brazieri">brazieri</tp:taxon-name-part></tp:taxon-name>. Abbreviations: an – anus, au – auricle, cc – cerebral commissure, cg – cerebral ganglia, cl – commissural lobule, k – kidney, pn – cut wall of pneumostome, pv – pulmonary vein, re – rectum, ve – ventricle. The red-dotted line shows the additional lobe from the cerebral ganglion with a clear boundary. Scale bars: 1 mm.</p></caption><graphic xmlns:xlink="http://www.w3.org/1999/xlink" xlink:href="zookeys-1255-041_article-164109__-g005.jpg" position="float" orientation="portrait" xlink:type="simple" id="oo_1434603.jpg"><uri content-type="original_file" xlink:type="simple">https://binary.pensoft.net/fig/1434603</uri></graphic></fig><p><bold><italic>Pulmonary roof</italic></bold> (pallial complex) (Fig. <xref ref-type="fig" rid="F2">2C</xref>) with heart and kidney in their typical positions for family. Kidney spindle-shaped, thin-walled, with transversely pleated lining of sinuate tube visible through transparent wall, proximal part opposite anterior pericardium. Ureter short, urinary opening not observed.</p><p><bold><italic>Prostate</italic></bold> pear-shaped, with single internal fold. Sperm duct long and thick, equal to or slightly longer than oothecal gland in length. Praeputium (Fig. <xref ref-type="fig" rid="F6">6A</xref>) light greyish-white, cylindrical, tapers towards proximal end, distal part folded near male genital opening. Bulbous termination of praeputium distinct in lighter colour to white, equal to or wider than narrowest part of praeputium. Penis sheath narrow, shorter than praeputium, proximal part slightly inflated. <abbrev xmlns:xlink="http://www.w3.org/1999/xlink" xlink:title="Index of copulatory apparatus" id="ABBRID0EROBG" xlink:type="simple">ICA</abbrev> 1.34 to 2.02. Spermatheca (Fig. <xref ref-type="fig" rid="F6">6C</xref>) spherical, duct short, not exceeding length of spermatheca, width approx. 0.1 of its length.</p><fig id="F6" position="float" orientation="portrait"><object-id xmlns:xlink="http://www.w3.org/1999/xlink" content-type="doi" xlink:type="simple">10.3897/zookeys.1255.164109.figure6</object-id><object-id xmlns:xlink="http://www.w3.org/1999/xlink" content-type="arpha" xlink:type="simple">9ABD40BB-5074-5A04-B35B-A610F059E96A</object-id><label>Figure 6.</label><caption><p>Male (A, B) and female (C, D) copulatory apparatus of <italic><tp:taxon-name><tp:taxon-name-part taxon-name-part-type="genus" reg="Austropeplea">Austropeplea</tp:taxon-name-part></tp:taxon-name></italic> spp. A, C. <italic><tp:taxon-name><tp:taxon-name-part taxon-name-part-type="genus" reg="Austropeplea">Austropeplea</tp:taxon-name-part> <tp:taxon-name-part taxon-name-part-type="species" reg="subaquatilis">subaquatilis</tp:taxon-name-part></tp:taxon-name></italic>; B, D. <tp:taxon-name><tp:taxon-name-part taxon-name-part-type="genus" reg="Austropeplea">Austropeplea</tp:taxon-name-part> <tp:taxon-name-part taxon-name-part-type="uncertainty-rank">cf.</tp:taxon-name-part> <tp:taxon-name-part taxon-name-part-type="species" reg="brazieri">brazieri</tp:taxon-name-part></tp:taxon-name>. Abbreviations: bt – bulbous termination of praeputium, prep – praeputium, prer – praeputium retractor muscles, ps – penis sheath, sp – spermatheca, srd – spermatheca duct, vag – vagina, vd – vas deferens. Scale bars: 1 mm.</p></caption><graphic xmlns:xlink="http://www.w3.org/1999/xlink" xlink:href="zookeys-1255-041_article-164109__-g006.jpg" position="float" orientation="portrait" xlink:type="simple" id="oo_1434604.jpg"><uri content-type="original_file" xlink:type="simple">https://binary.pensoft.net/fig/1434604</uri></graphic></fig><p><bold><italic>Radula</italic></bold> of the haplolateral multidentate type (Fig. <xref ref-type="fig" rid="F7">7A</xref>). Radular formula 28-C-28 to 32-C-32. Teeth in same row bend upward to margin. Central tooth small, bicuspid, asymmetrical, right cusp significantly larger than left. Lateral teeth pairs 1–8~11 tricuspid, middle cusp largest, left cusp larger than right, rarely with denticle situated on the right basal side; pairs 9~12–28~32 with four or five cusps.</p><fig id="F7" position="float" orientation="portrait"><object-id xmlns:xlink="http://www.w3.org/1999/xlink" content-type="doi" xlink:type="simple">10.3897/zookeys.1255.164109.figure7</object-id><object-id xmlns:xlink="http://www.w3.org/1999/xlink" content-type="arpha" xlink:type="simple">69EE155D-8EF0-55F1-900C-DD1D2EB7A8DE</object-id><label>Figure 7.</label><caption><p>Radulae of <italic><tp:taxon-name><tp:taxon-name-part taxon-name-part-type="genus" reg="Austropeplea">Austropeplea</tp:taxon-name-part></tp:taxon-name></italic> spp. A. <italic><tp:taxon-name><tp:taxon-name-part taxon-name-part-type="genus" reg="Austropeplea">Austropeplea</tp:taxon-name-part> <tp:taxon-name-part taxon-name-part-type="species" reg="subaquatilis">subaquatilis</tp:taxon-name-part></tp:taxon-name></italic>; B. Normal form of <tp:taxon-name><tp:taxon-name-part taxon-name-part-type="genus" reg="Austropeplea">Austropeplea</tp:taxon-name-part> <tp:taxon-name-part taxon-name-part-type="uncertainty-rank">cf.</tp:taxon-name-part> <tp:taxon-name-part taxon-name-part-type="species" reg="brazieri">brazieri</tp:taxon-name-part></tp:taxon-name>; C. Variant form of <tp:taxon-name><tp:taxon-name-part taxon-name-part-type="genus" reg="Austropeplea">Austropeplea</tp:taxon-name-part> <tp:taxon-name-part taxon-name-part-type="uncertainty-rank">cf.</tp:taxon-name-part> <tp:taxon-name-part taxon-name-part-type="species" reg="brazieri">brazieri</tp:taxon-name-part></tp:taxon-name>. Scale bars: 100 μm.</p></caption><graphic xmlns:xlink="http://www.w3.org/1999/xlink" xlink:href="zookeys-1255-041_article-164109__-g007.jpg" position="float" orientation="portrait" xlink:type="simple" id="oo_1434605.jpg"><uri content-type="original_file" xlink:type="simple">https://binary.pensoft.net/fig/1434605</uri></graphic></fig></tp:treatment-sec><tp:treatment-sec sec-type="remarks" id="SECID0EOSBG"><title>Remarks.</title><p>The name <italic><tp:taxon-name><tp:taxon-name-part taxon-name-part-type="genus" reg="Austropeplea">A.</tp:taxon-name-part> <tp:taxon-name-part taxon-name-part-type="species" reg="subaquatilis">subaquatilis</tp:taxon-name-part></tp:taxon-name></italic> (Tate, 1880: 103, pl. 4, Fig. <xref ref-type="fig" rid="F5">5A–C</xref>) is here tentatively considered to be the species name for South Australian <italic><tp:taxon-name><tp:taxon-name-part taxon-name-part-type="genus" reg="Austropeplea">Austropeplea</tp:taxon-name-part></tp:taxon-name></italic> populations following <xref ref-type="bibr" rid="B33">Ponder et al. (2024)</xref>. This species was described based on type material collected from the River Torrens in Adelaide and are not aware of it having been found from type locality in recent years (Z.-Y. Chen, unpublished data). A currently recognised synonym, <italic><tp:taxon-name><tp:taxon-name-part taxon-name-part-type="genus" reg="Austropeplea">A.</tp:taxon-name-part> <tp:taxon-name-part taxon-name-part-type="species" reg="aruntalis">aruntalis</tp:taxon-name-part></tp:taxon-name></italic> Cotton &amp; Godfrey, 1938 (replacement name for <italic><tp:taxon-name><tp:taxon-name-part taxon-name-part-type="genus" reg="Limnaea">Limnaea</tp:taxon-name-part> <tp:taxon-name-part taxon-name-part-type="species" reg="papyracea">papyracea</tp:taxon-name-part></tp:taxon-name></italic> Tate, 1880: 103, pl. 4, Fig. <xref ref-type="fig" rid="F6">6A, B</xref>), may represent a valid species name for the South Australian Limestone Coast population, from which the specimens in this study were collected, if future studies reveal consistent differences between populations of the two forms.</p></tp:treatment-sec><tp:treatment-sec sec-type="distribution" id="SECID0EIUBG"><title>Distribution.</title><p>South-eastern South Australia and western Victoria (<xref ref-type="bibr" rid="B33">Ponder et al. 2024</xref>).</p></tp:treatment-sec><tp:treatment-sec><!--Section generated to contain objects referenced in tp:taxon-treatment.--><fig id="F2" position="float" orientation="portrait"><object-id xmlns:xlink="http://www.w3.org/1999/xlink" content-type="doi" xlink:type="simple">10.3897/zookeys.1255.164109.figure2</object-id><object-id xmlns:xlink="http://www.w3.org/1999/xlink" content-type="arpha" xlink:type="simple">B6C56867-C8F4-50A3-A215-144ED858D393</object-id><label>Figure 2.</label><caption><p>Sliding window analysis of the pairwise differences in the nucleotide identity of <italic><tp:taxon-name><tp:taxon-name-part taxon-name-part-type="genus" reg="Austropeplea">Austropeplea</tp:taxon-name-part> <tp:taxon-name-part taxon-name-part-type="species" reg="subaquatilis">subaquatilis</tp:taxon-name-part></tp:taxon-name></italic> and <tp:taxon-name><tp:taxon-name-part taxon-name-part-type="genus" reg="Austropeplea">Austropeplea</tp:taxon-name-part> <tp:taxon-name-part taxon-name-part-type="uncertainty-rank">cf.</tp:taxon-name-part> <tp:taxon-name-part taxon-name-part-type="species" reg="brazieri">brazieri</tp:taxon-name-part></tp:taxon-name> mitochondrial genomes (A) and nuclear <abbrev xmlns:xlink="http://www.w3.org/1999/xlink" xlink:title="nuclear ribosomal RNA" id="ABBRID0EUWAE" xlink:type="simple">rRNA</abbrev> gene cluster (B). Gene boundaries are indicated by vertical dotted lines. The horizontal dotted line indicates the average nucleotide diversity between the two sequences.</p></caption><graphic xmlns:xlink="http://www.w3.org/1999/xlink" xlink:href="zookeys-1255-041_article-164109__-g002.jpg" position="float" orientation="portrait" xlink:type="simple" id="oo_1434600.jpg"><uri content-type="original_file" xlink:type="simple">https://binary.pensoft.net/fig/1434600</uri></graphic></fig></tp:treatment-sec><ref-list><ref id="B33"><mixed-citation xmlns:xlink="http://www.w3.org/1999/xlink" xlink:type="simple"><person-group><name name-style="western"><surname>Ponder</surname><given-names>WF</given-names></name><name name-style="western"><surname>Hallan</surname><given-names>A</given-names></name><name name-style="western"><surname>Shea</surname><given-names>ME</given-names></name><name name-style="western"><surname>Clark</surname><given-names>SA</given-names></name><name name-style="western"><surname>Richards</surname><given-names>K</given-names></name><name name-style="western"><surname>Klunzinger</surname><given-names>MW</given-names></name><name name-style="western"><surname>Kessner</surname><given-names>V</given-names></name></person-group> (<year>2024</year>) Australian Freshwater Molluscs. Revision 2A. <ext-link xlink:href="https://keys.lucidcentral.org/keys/v3/freshwater_molluscs/" ext-link-type="uri" xlink:type="simple">https://keys.lucidcentral.org/keys/v3/freshwater_molluscs/</ext-link></mixed-citation></ref></ref-list></tp:taxon-treatment>
