# Supplementary material for: ﻿Mitogenome and nuclear rRNA gene cluster of Austropeplea subaquatilis (Tate, 1880) from South Australia, with molecular and morphological comparison of A. cf. brazieri (Smith, 1882) from Victoria (Gastropoda, Hygrophila, Lymnaeidae)
Source: Zookeys. 2025 Oct 9;1255:41–62. doi: 10.3897/zookeys.1255.164109 (PMC12531821; doi:10.3897/zookeys.1255.164109)
Supplement: XML Treatment for Austropeplea cf. brazieri [file zookeys.1255.164109-treatment2.xml]

<!DOCTYPE tp:taxon-treatment
  PUBLIC "-//TaxonX//DTD Taxonomic Treatment Publishing DTD v0 20100105//EN" "tax-treatment-NSO.dtd">
<tp:taxon-treatment xmlns:tp="http://www.plazi.org/taxpub"><tp:treatment-meta><kwd-group><label>Taxon classification</label><kwd>
                <named-content content-type="kingdom">Animalia</named-content>
              </kwd><kwd>
                <named-content content-type="order">Lymnaeida</named-content>
              </kwd><kwd>
                <named-content content-type="family">Lymnaeidae</named-content>
              </kwd></kwd-group><mixed-citation publication-type="journal"><person-group><name><surname>Chen</surname><given-names>Zhe-Yu</given-names></name><name><surname>Sukee</surname><given-names>Tanapan</given-names></name><name><surname>Koehler</surname><given-names>Anson V.</given-names></name><name><surname>Webster</surname><given-names>Bonnie L.</given-names></name><name><surname>Gasser</surname><given-names>Robin B.</given-names></name><name><surname>Ponder</surname><given-names>Winston F.</given-names></name><name><surname>Young</surname><given-names>Neil D.</given-names></name></person-group><article-title>﻿Mitogenome and nuclear rRNA gene cluster of <italic><tp:taxon-name><tp:taxon-name-part taxon-name-part-type="genus" reg="Austropeplea">Austropeplea</tp:taxon-name-part> <tp:taxon-name-part taxon-name-part-type="species" reg="subaquatilis">subaquatilis</tp:taxon-name-part></tp:taxon-name></italic> (Tate, 1880) from South Australia, with molecular and morphological comparison of <tp:taxon-name><tp:taxon-name-part taxon-name-part-type="genus" reg="Austropeplea">A.</tp:taxon-name-part> <tp:taxon-name-part taxon-name-part-type="uncertainty-rank">cf.</tp:taxon-name-part> <tp:taxon-name-part taxon-name-part-type="species" reg="brazieri">brazieri</tp:taxon-name-part></tp:taxon-name> (Smith, 1882) from Victoria (<tp:taxon-name><tp:taxon-name-part taxon-name-part-type="class">Gastropoda</tp:taxon-name-part></tp:taxon-name>, Hygrophila, <tp:taxon-name><tp:taxon-name-part taxon-name-part-type="family">Lymnaeidae</tp:taxon-name-part></tp:taxon-name>)</article-title><source>Zookeys</source><day>09</day><month>10</month><year>2025</year><volume>1255</volume><fpage>41</fpage><lpage>62</lpage><pub-id pub-id-type="doi">10.3897/zookeys.1255.164109</pub-id></mixed-citation></tp:treatment-meta><tp:nomenclature><label>﻿</label><tp:taxon-name><object-id xmlns:xlink="http://www.w3.org/1999/xlink" content-type="arpha" xlink:type="simple">1ABD9CFF-7113-5680-B5EB-D52B16ACC5BB</object-id>
              <tp:taxon-name-part taxon-name-part-type="genus" reg="Austropeplea">Austropeplea</tp:taxon-name-part>
              <tp:taxon-name-part taxon-name-part-type="uncertainty-rank">cf.</tp:taxon-name-part>
              <tp:taxon-name-part taxon-name-part-type="species" reg="brazieri">brazieri</tp:taxon-name-part>
            </tp:taxon-name><tp:taxon-authority>(E. A. Smith, 1882)</tp:taxon-authority><xref ref-type="fig" rid="F4">Figs 4B, D, F</xref><xref ref-type="fig" rid="F5">, 5B, D</xref><xref ref-type="fig" rid="F6">, 6B, D</xref><xref ref-type="fig" rid="F7">, 7B</xref></tp:nomenclature><tp:treatment-sec sec-type="material" id="SECID0EKWBG"><title>Material examined.</title><p>Artificially bred specimens in the lab, which were originally from Werribee South, Victoria, Australia.</p></tp:treatment-sec><tp:treatment-sec sec-type="description" id="SECID0EPWBG"><title>Description.</title><p><bold><italic>Shell</italic></bold> (Fig. <xref ref-type="fig" rid="F4">4B</xref>) medium in size (≤14.7 mm in height in lab condition), high-conical, with relatively narrow and high spire and moderately inflated body whorl. Shell thin but somewhat solid, in some specimens almost translucent. Whorls (4–4.5 in number) rounded, convex, slowly increasing, separated by deep and oblique suture. Shell surface smooth, light brown, covered by collabral growth lines. Aperture pyriform, with evenly rounded basal and palatal margins. Peristome sharp, not expanded but columellar lip slightly reflexed. Parietal callus thin but distinct, extending a little over the parietal wall. Columellar fold weakly developed. Umbilicus covered by inner lip, closed or very narrow (slot-like).</p><p><bold><italic>Head-foot</italic></bold> (Fig. <xref ref-type="fig" rid="F4">4D, F</xref>) typical of family. Foot broad, fully extended approximately equal to shell height, light grey with dense white freckles (observed when living). Tentacle elongated triangular, length equal to width (observed when living). Mantle light grey with large black blotches on pallial roof. Mantle collar slightly reflexed and attached to aperture margin (Fig. <xref ref-type="fig" rid="F4">4F</xref>). Mantle covering visceral coil unpigmented (Fig. <xref ref-type="fig" rid="F4">4D</xref>).</p><p><bold><italic>Central nervous system</italic></bold> (Fig. <xref ref-type="fig" rid="F5">5B</xref>) typical of family. Cerebral ganglia with irregular-borders, pale yellow in fresh material. Commissural lobule distinct, white, notably smaller in size than cerebral ganglia.</p><p><bold><italic>Pulmonary roof</italic></bold> (Fig. <xref ref-type="fig" rid="F5">5D</xref>) with heart and kidney in typical positions for family. Kidney spindle-shaped, thin-walled, with transversely pleated lining of sinuate tube visible through translucent wall, proximal part opposite to anterior pericardium. Ureter short, urinary opening not observed.</p><p><bold><italic>Prostate</italic></bold> fusiform, with single internal fold. Sperm duct short, almost invisible in natural position. Praeputium (Fig. <xref ref-type="fig" rid="F6">6B</xref>) light greyish white, cylindrical, tapers towards proximal end, distal part near opening folded. Bulbous termination of praeputium distinct in lighter colour to white, narrowest across praeputium. Penis sheath narrow, shorter than praeputium, proximal part slightly inflated. Index of copulatory apparatus (<abbrev xmlns:xlink="http://www.w3.org/1999/xlink" xlink:title="Index of copulatory apparatus" id="ABBRID0EJZBG" xlink:type="simple">ICA</abbrev>) 1.12 to 2.21. Spermatheca (Fig. <xref ref-type="fig" rid="F6">6D</xref>) ellipsoid. Spermatheca duct shorter than length of spermatheca, width approx. quarter of length, proximal external side somewhat adherent to the vaginal duct.</p><p><bold><italic>Radula</italic></bold> of the haplolateral multidentate type (Fig. <xref ref-type="fig" rid="F7">7B</xref>). Radular formula 28-C-28 to 38-C-38. Teeth in same row approximately aligned horizontally. Central tooth small, bicuspid, asymmetrical, right cusp significantly larger than left. Lateral teeth pairs 1–11~13 tricuspid, middle cusp largest, left cusp larger than right, rarely with denticle situated on the right basal side; pairs 12~14–28~38 with four or five cusps. A variant individual observed among examined specimens (Fig. <xref ref-type="fig" rid="F7">7C</xref>), with lateral teeth pairs 1–13 tricuspid, middle cusp largest, left cusp larger than right, rarely left cusp absent; pairs 14–17 tricuspid, left cusp largest, right two cusps gradually reduced; pairs 18–28 with 3–6 cusps.</p></tp:treatment-sec><tp:treatment-sec sec-type="remarks" id="SECID0EF1BG"><title>Remarks.</title><p>We use the species-group name <tp:taxon-name><tp:taxon-name-part taxon-name-part-type="genus" reg="Austropeplea">A.</tp:taxon-name-part> <tp:taxon-name-part taxon-name-part-type="uncertainty-rank">cf.</tp:taxon-name-part> <tp:taxon-name-part taxon-name-part-type="species" reg="brazieri">brazieri</tp:taxon-name-part></tp:taxon-name> for our Victorian specimens because both molecular and morphological data indicate clear differences from typical <italic><tp:taxon-name><tp:taxon-name-part taxon-name-part-type="genus" reg="Austropeplea">Austropeplea</tp:taxon-name-part> <tp:taxon-name-part taxon-name-part-type="species" reg="brazieri">brazieri</tp:taxon-name-part></tp:taxon-name></italic> (E. A. Smith, 1882: 274, pl. 5, fig. 15, from Glebe Point, Sydney, New South Wales). The currently recognised distribution of <italic><tp:taxon-name><tp:taxon-name-part taxon-name-part-type="genus" reg="Austropeplea">A.</tp:taxon-name-part> <tp:taxon-name-part taxon-name-part-type="species" reg="brazieri">brazieri</tp:taxon-name-part></tp:taxon-name></italic> is broad (<xref ref-type="bibr" rid="B33">Ponder et al. 2024</xref>), and our analysis and that done previously by <xref ref-type="bibr" rid="B34">Puslednik et al. (2009)</xref> have shown that it does not form a monophyletic group. To reflect this taxonomic uncertainty, we follow our earlier usage (<xref ref-type="bibr" rid="B41">Sukee et al. 2024</xref>) in applying the provisional name <tp:taxon-name><tp:taxon-name-part taxon-name-part-type="genus" reg="Austropeplea">A.</tp:taxon-name-part> <tp:taxon-name-part taxon-name-part-type="uncertainty-rank">cf.</tp:taxon-name-part> <tp:taxon-name-part taxon-name-part-type="species" reg="brazieri">brazieri</tp:taxon-name-part></tp:taxon-name> to the Victorian population.</p><p>There are three additional names available for this taxon, all from New South Wales (<italic><tp:taxon-name><tp:taxon-name-part taxon-name-part-type="genus" reg="Glacilimnaea">Glacilimnaea</tp:taxon-name-part> <tp:taxon-name-part taxon-name-part-type="species" reg="gelida">gelida</tp:taxon-name-part></tp:taxon-name></italic> Iredale, 1943: 214, Blue Lake, Mt Kosciusko, NSW; <italic><tp:taxon-name><tp:taxon-name-part taxon-name-part-type="genus" reg="Simlimnea">Simlimnea</tp:taxon-name-part> <tp:taxon-name-part taxon-name-part-type="species" reg="morbida">morbida</tp:taxon-name-part></tp:taxon-name></italic> Iredale, 1944: 119, figs 5-4, Walcha, NSW; and <italic><tp:taxon-name><tp:taxon-name-part taxon-name-part-type="genus" reg="Simlimnea">Simlimnea</tp:taxon-name-part> <tp:taxon-name-part taxon-name-part-type="species" reg="aegrifer">aegrifer</tp:taxon-name-part></tp:taxon-name></italic> Iredale, 1944: 119, fig. 5-5, Bombala, NSW), but based on the molecular data of species from representative location of above (Fig. <xref ref-type="fig" rid="F3">3</xref>), none are applicable to the Victorian taxon.</p></tp:treatment-sec><tp:treatment-sec sec-type="distribution" id="SECID0EO4BG"><title>Distribution.</title><p>Victoria, Australia.</p></tp:treatment-sec><tp:treatment-sec><!--Section generated to contain objects referenced in tp:taxon-treatment.--><fig id="F4" position="float" orientation="portrait"><object-id xmlns:xlink="http://www.w3.org/1999/xlink" content-type="doi" xlink:type="simple">10.3897/zookeys.1255.164109.figure4</object-id><object-id xmlns:xlink="http://www.w3.org/1999/xlink" content-type="arpha" xlink:type="simple">F4D5DC40-15C0-5EEF-80F2-26E213736D2F</object-id><label>Figure 4.</label><caption><p>Shells (A, B), mantle pigmentations (C, D) and living individuals (E, F) of <italic><tp:taxon-name><tp:taxon-name-part taxon-name-part-type="genus" reg="Austropeplea">Austropeplea</tp:taxon-name-part></tp:taxon-name></italic> spp. A, C, E. <italic><tp:taxon-name><tp:taxon-name-part taxon-name-part-type="genus" reg="Austropeplea">Austropeplea</tp:taxon-name-part> <tp:taxon-name-part taxon-name-part-type="species" reg="subaquatilis">subaquatilis</tp:taxon-name-part></tp:taxon-name></italic>; B, D, F. <tp:taxon-name><tp:taxon-name-part taxon-name-part-type="genus" reg="Austropeplea">Austropeplea</tp:taxon-name-part> <tp:taxon-name-part taxon-name-part-type="uncertainty-rank">cf.</tp:taxon-name-part> <tp:taxon-name-part taxon-name-part-type="species" reg="brazieri">brazieri</tp:taxon-name-part></tp:taxon-name>. G. Schematic representation of mantle extension ranges (green areas), <italic><tp:taxon-name><tp:taxon-name-part taxon-name-part-type="genus" reg="Austropeplea">A.</tp:taxon-name-part> <tp:taxon-name-part taxon-name-part-type="species" reg="subaquatilis">subaquatilis</tp:taxon-name-part></tp:taxon-name></italic> shown above, <tp:taxon-name><tp:taxon-name-part taxon-name-part-type="genus" reg="Austropeplea">A.</tp:taxon-name-part> <tp:taxon-name-part taxon-name-part-type="uncertainty-rank">cf.</tp:taxon-name-part> <tp:taxon-name-part taxon-name-part-type="species" reg="brazieri">brazieri</tp:taxon-name-part></tp:taxon-name> below. The red arrows (in C) indicate the mantle pigmentation on the visceral coil. Scale bar: 5 mm (except G not to scale).</p></caption><graphic xmlns:xlink="http://www.w3.org/1999/xlink" xlink:href="zookeys-1255-041_article-164109__-g004.jpg" position="float" orientation="portrait" xlink:type="simple" id="oo_1434602.jpg"><uri content-type="original_file" xlink:type="simple">https://binary.pensoft.net/fig/1434602</uri></graphic></fig><fig id="F5" position="float" orientation="portrait"><object-id xmlns:xlink="http://www.w3.org/1999/xlink" content-type="doi" xlink:type="simple">10.3897/zookeys.1255.164109.figure5</object-id><object-id xmlns:xlink="http://www.w3.org/1999/xlink" content-type="arpha" xlink:type="simple">DC24F591-860E-522C-BFBE-0BD6BCD33EE2</object-id><label>Figure 5.</label><caption><p>Dorsal side of central nervous system (A, B) and pallial complex (C, D) of <italic><tp:taxon-name><tp:taxon-name-part taxon-name-part-type="genus" reg="Austropeplea">Austropeplea</tp:taxon-name-part></tp:taxon-name></italic> spp. A, C. <italic><tp:taxon-name><tp:taxon-name-part taxon-name-part-type="genus" reg="Austropeplea">Austropeplea</tp:taxon-name-part> <tp:taxon-name-part taxon-name-part-type="species" reg="subaquatilis">subaquatilis</tp:taxon-name-part></tp:taxon-name></italic>; B, D. <tp:taxon-name><tp:taxon-name-part taxon-name-part-type="genus" reg="Austropeplea">Austropeplea</tp:taxon-name-part> <tp:taxon-name-part taxon-name-part-type="uncertainty-rank">cf.</tp:taxon-name-part> <tp:taxon-name-part taxon-name-part-type="species" reg="brazieri">brazieri</tp:taxon-name-part></tp:taxon-name>. Abbreviations: an – anus, au – auricle, cc – cerebral commissure, cg – cerebral ganglia, cl – commissural lobule, k – kidney, pn – cut wall of pneumostome, pv – pulmonary vein, re – rectum, ve – ventricle. The red-dotted line shows the additional lobe from the cerebral ganglion with a clear boundary. Scale bars: 1 mm.</p></caption><graphic xmlns:xlink="http://www.w3.org/1999/xlink" xlink:href="zookeys-1255-041_article-164109__-g005.jpg" position="float" orientation="portrait" xlink:type="simple" id="oo_1434603.jpg"><uri content-type="original_file" xlink:type="simple">https://binary.pensoft.net/fig/1434603</uri></graphic></fig><fig id="F6" position="float" orientation="portrait"><object-id xmlns:xlink="http://www.w3.org/1999/xlink" content-type="doi" xlink:type="simple">10.3897/zookeys.1255.164109.figure6</object-id><object-id xmlns:xlink="http://www.w3.org/1999/xlink" content-type="arpha" xlink:type="simple">9ABD40BB-5074-5A04-B35B-A610F059E96A</object-id><label>Figure 6.</label><caption><p>Male (A, B) and female (C, D) copulatory apparatus of <italic><tp:taxon-name><tp:taxon-name-part taxon-name-part-type="genus" reg="Austropeplea">Austropeplea</tp:taxon-name-part></tp:taxon-name></italic> spp. A, C. <italic><tp:taxon-name><tp:taxon-name-part taxon-name-part-type="genus" reg="Austropeplea">Austropeplea</tp:taxon-name-part> <tp:taxon-name-part taxon-name-part-type="species" reg="subaquatilis">subaquatilis</tp:taxon-name-part></tp:taxon-name></italic>; B, D. <tp:taxon-name><tp:taxon-name-part taxon-name-part-type="genus" reg="Austropeplea">Austropeplea</tp:taxon-name-part> <tp:taxon-name-part taxon-name-part-type="uncertainty-rank">cf.</tp:taxon-name-part> <tp:taxon-name-part taxon-name-part-type="species" reg="brazieri">brazieri</tp:taxon-name-part></tp:taxon-name>. Abbreviations: bt – bulbous termination of praeputium, prep – praeputium, prer – praeputium retractor muscles, ps – penis sheath, sp – spermatheca, srd – spermatheca duct, vag – vagina, vd – vas deferens. Scale bars: 1 mm.</p></caption><graphic xmlns:xlink="http://www.w3.org/1999/xlink" xlink:href="zookeys-1255-041_article-164109__-g006.jpg" position="float" orientation="portrait" xlink:type="simple" id="oo_1434604.jpg"><uri content-type="original_file" xlink:type="simple">https://binary.pensoft.net/fig/1434604</uri></graphic></fig><fig id="F7" position="float" orientation="portrait"><object-id xmlns:xlink="http://www.w3.org/1999/xlink" content-type="doi" xlink:type="simple">10.3897/zookeys.1255.164109.figure7</object-id><object-id xmlns:xlink="http://www.w3.org/1999/xlink" content-type="arpha" xlink:type="simple">69EE155D-8EF0-55F1-900C-DD1D2EB7A8DE</object-id><label>Figure 7.</label><caption><p>Radulae of <italic><tp:taxon-name><tp:taxon-name-part taxon-name-part-type="genus" reg="Austropeplea">Austropeplea</tp:taxon-name-part></tp:taxon-name></italic> spp. A. <italic><tp:taxon-name><tp:taxon-name-part taxon-name-part-type="genus" reg="Austropeplea">Austropeplea</tp:taxon-name-part> <tp:taxon-name-part taxon-name-part-type="species" reg="subaquatilis">subaquatilis</tp:taxon-name-part></tp:taxon-name></italic>; B. Normal form of <tp:taxon-name><tp:taxon-name-part taxon-name-part-type="genus" reg="Austropeplea">Austropeplea</tp:taxon-name-part> <tp:taxon-name-part taxon-name-part-type="uncertainty-rank">cf.</tp:taxon-name-part> <tp:taxon-name-part taxon-name-part-type="species" reg="brazieri">brazieri</tp:taxon-name-part></tp:taxon-name>; C. Variant form of <tp:taxon-name><tp:taxon-name-part taxon-name-part-type="genus" reg="Austropeplea">Austropeplea</tp:taxon-name-part> <tp:taxon-name-part taxon-name-part-type="uncertainty-rank">cf.</tp:taxon-name-part> <tp:taxon-name-part taxon-name-part-type="species" reg="brazieri">brazieri</tp:taxon-name-part></tp:taxon-name>. Scale bars: 100 μm.</p></caption><graphic xmlns:xlink="http://www.w3.org/1999/xlink" xlink:href="zookeys-1255-041_article-164109__-g007.jpg" position="float" orientation="portrait" xlink:type="simple" id="oo_1434605.jpg"><uri content-type="original_file" xlink:type="simple">https://binary.pensoft.net/fig/1434605</uri></graphic></fig><fig id="F3" position="float" orientation="portrait"><object-id xmlns:xlink="http://www.w3.org/1999/xlink" content-type="doi" xlink:type="simple">10.3897/zookeys.1255.164109.figure3</object-id><object-id xmlns:xlink="http://www.w3.org/1999/xlink" content-type="arpha" xlink:type="simple">1E86E382-1F48-5C17-BD9A-7CDD5D4676BD</object-id><label>Figure 3.</label><caption><p>Bayesian phylogenetic tree of <italic><tp:taxon-name><tp:taxon-name-part taxon-name-part-type="genus" reg="Austropeplea">Austropeplea</tp:taxon-name-part></tp:taxon-name></italic> based on combined <italic>16S</italic> and ITS2 sequences. Red tip labels represent the sequences generated in this study. Coloured shading and the corresponding inset map summarise the geographic distributions of the principal lineages. Maximum likelihood (<abbrev xmlns:xlink="http://www.w3.org/1999/xlink" xlink:title="Maximum Likelihood" id="ABBRID0ELFBG" xlink:type="simple">ML</abbrev>) bootstrap (<abbrev xmlns:xlink="http://www.w3.org/1999/xlink" xlink:title="bootstrap" id="ABBRID0EPFBG" xlink:type="simple">BS</abbrev>) and Bayesian posterior probability (<abbrev xmlns:xlink="http://www.w3.org/1999/xlink" xlink:title="Bayesian posterior probabilities" id="ABBRID0ETFBG" xlink:type="simple">BPP</abbrev>) support values for shown for each node. Scale bar represents substitutions per site.</p></caption><graphic xmlns:xlink="http://www.w3.org/1999/xlink" xlink:href="zookeys-1255-041_article-164109__-g003.jpg" position="float" orientation="portrait" xlink:type="simple" id="oo_1434601.jpg"><uri content-type="original_file" xlink:type="simple">https://binary.pensoft.net/fig/1434601</uri></graphic></fig></tp:treatment-sec><ref-list><ref id="B33"><mixed-citation xmlns:xlink="http://www.w3.org/1999/xlink" xlink:type="simple"><person-group><name name-style="western"><surname>Ponder</surname><given-names>WF</given-names></name><name name-style="western"><surname>Hallan</surname><given-names>A</given-names></name><name name-style="western"><surname>Shea</surname><given-names>ME</given-names></name><name name-style="western"><surname>Clark</surname><given-names>SA</given-names></name><name name-style="western"><surname>Richards</surname><given-names>K</given-names></name><name name-style="western"><surname>Klunzinger</surname><given-names>MW</given-names></name><name name-style="western"><surname>Kessner</surname><given-names>V</given-names></name></person-group> (<year>2024</year>) Australian Freshwater Molluscs. Revision 2A. <ext-link xlink:href="https://keys.lucidcentral.org/keys/v3/freshwater_molluscs/" ext-link-type="uri" xlink:type="simple">https://keys.lucidcentral.org/keys/v3/freshwater_molluscs/</ext-link></mixed-citation></ref><ref id="B34"><mixed-citation xmlns:xlink="http://www.w3.org/1999/xlink" xlink:type="simple"><person-group><name name-style="western"><surname>Puslednik</surname><given-names>L</given-names></name><name name-style="western"><surname>Ponder</surname><given-names>WF</given-names></name><name name-style="western"><surname>Dowton</surname><given-names>M</given-names></name><name name-style="western"><surname>Davis</surname><given-names>AR</given-names></name></person-group> (<year>2009</year>) <article-title>Examining the phylogeny of the Australasian <tp:taxon-name><tp:taxon-name-part taxon-name-part-type="family">Lymnaeidae</tp:taxon-name-part></tp:taxon-name> (<tp:taxon-name><tp:taxon-name-part taxon-name-part-type="superorder">Heterobranchia</tp:taxon-name-part></tp:taxon-name>: <tp:taxon-name><tp:taxon-name-part taxon-name-part-type="infraclass">Pulmonata</tp:taxon-name-part></tp:taxon-name>: <tp:taxon-name><tp:taxon-name-part taxon-name-part-type="class">Gastropoda</tp:taxon-name-part></tp:taxon-name>) using mitochondrial, nuclear and morphological markers.</article-title><source>Molecular Phylogenetics and Evolution</source><volume>52</volume>(<issue>3</issue>): <fpage>643</fpage>–<lpage>659</lpage>. <ext-link xlink:href="10.1016/j.ympev.2009.03.033" ext-link-type="doi" xlink:type="simple">https://doi.org/10.1016/j.ympev.2009.03.033</ext-link></mixed-citation></ref><ref id="B41"><mixed-citation xmlns:xlink="http://www.w3.org/1999/xlink" xlink:type="simple"><person-group><name name-style="western"><surname>Sukee</surname><given-names>T</given-names></name><name name-style="western"><surname>Koehler</surname><given-names>AV</given-names></name><name name-style="western"><surname>Webster</surname><given-names>BL</given-names></name><name name-style="western"><surname>Gauci</surname><given-names>CG</given-names></name><name name-style="western"><surname>Fogarty</surname><given-names>CE</given-names></name><name name-style="western"><surname>Ponder</surname><given-names>WF</given-names></name><name name-style="western"><surname>Gasser</surname><given-names>RB</given-names></name><name name-style="western"><surname>Young</surname><given-names>ND</given-names></name></person-group> (<year>2024</year>) <article-title>Mitochondrial genome of the fluke pond snail, <tp:taxon-name><tp:taxon-name-part taxon-name-part-type="genus">Austropeplea</tp:taxon-name-part> <tp:taxon-name-part taxon-name-part-type="uncertainty-rank">cf.</tp:taxon-name-part> <tp:taxon-name-part taxon-name-part-type="species">brazieri</tp:taxon-name-part></tp:taxon-name> (<tp:taxon-name><tp:taxon-name-part taxon-name-part-type="class">Gastropoda</tp:taxon-name-part></tp:taxon-name>: <tp:taxon-name><tp:taxon-name-part taxon-name-part-type="family">Lymnaeidae</tp:taxon-name-part></tp:taxon-name>).</article-title><source>Parasites &amp; Vectors</source><volume>17</volume>(<issue>1</issue>): <fpage>283</fpage>. <ext-link xlink:href="10.1186/s13071-024-06358-7" ext-link-type="doi" xlink:type="simple">https://doi.org/10.1186/s13071-024-06358-7</ext-link></mixed-citation></ref></ref-list></tp:taxon-treatment>
